# Supplementary material for: Role of LncRNA MSTRG.20890.1 in Hair Follicle Development of Cashmere Goats
Source: Genes (Basel). 2024 Oct 29;15(11):1392. doi: 10.3390/genes15111392 (PMC11593464; doi:10.3390/genes15111392)
Supplement: Supplementary file 1 [file genes-15-01392-s001.zip]

Archive with 3 entries (2 files):
- genes-3238143-supplementary/Supplementary material/
- genes-3238143-supplementary/Supplementary material/Supplementary 1.pdf
- genes-3238143-supplementary/Supplementary material/Supplementary 2.xlsx
