# Supplementary material for: Role of LncRNA MSTRG.20890.1 in Hair Follicle Development of Cashmere Goats
Source: Genes (Basel). 2024 Oct 29;15(11):1392. doi: 10.3390/genes15111392 (PMC11593464; doi:10.3390/genes15111392)
Supplement: Supplementary file 1 [file genes-15-01392-s001.zip › genes-3238143-supplementary/Supplementary material/Supplementary 2.xlsx]

## Sheet: Sheet1
	Primer name		Sequence
	lncRNA MSTRG.20890.1	FORWARD	CTCCAATACTTTGCCCACCTGATG
		REVERSE	ATCCTCTGTCGTCACCTTCTCTTC
	chi-miR-24-3p	RT Primer	GTCGTATCCAGTGCAGGGTCCGAGGTATTCGCACTGGATACGACGTTCCT
		FORWARD	CGCGTGGCTCAGTTCAGC
		REVERSE	ATCCAGTGCAGGGTCCGAGG
	ADAMTS3	FORWARD	CCAGTGATTCCATAGGTGCTTCTTC
		REVERSE	TTTGGCTTCCCTTGCTCATCTTTC
	β-Actin	FORWARD	GGCATTCACGAAACTACCTT
		REVERSE	TGCTTGCTGATCCACATCT
	CCND2	FORWARD	AGAAATCAGGGAGGGACAGGATGG
		REVERSE	AACAAACAGGTGGTTGGGAGTCAG
	CCND1	FORWARD	CCTGACCTGAGACTGACCATCC
		REVERSE	TACACCAACAGCAACAACAACAATTC
	PCNA	FORWARD	TACACCAACAGCAACAACAACAATTC
		REVERSE	GGTAGAAGGAGTGAGGAATGTGTAAC
	Bax	FORWARD	TCACCGCCTCGCTCACCATC
		REVERSE	CCAAGACCACTCCTCCCTACCC
	Bcl2	FORWARD	CTGTGGATGACCGAGTACCTGAAC
		REVERSE	GCCAGACTGAGCAGTGCCTTC
	Casp9	FORWARD	GCCCTTCCTTTGTTCATCTCCTG
		REVERSE	GCTGCTTGTCTGCTGGTCTTC
